# Supplementary material for: The deubiquitylating enzyme Fat facets promotes Fat signalling and restricts tissue growth
Source: Nat Commun. 2025 Feb 24;16:1938. doi: 10.1038/s41467-025-57164-3 (PMC11850632; doi:10.1038/s41467-025-57164-3)
Supplement: Supplementary file 4 — Source Data [file 41467_2025_57164_MOESM4_ESM.zip]

Archive with 2 entries (2 files):
- 483419_2_related_ms_10310584_srdf1s.xlsx
- 483419_2_related_ms_10310583_srdf1r.xlsx
