# Supplementary material for: The deubiquitylating enzyme Fat facets promotes Fat signalling and restricts tissue growth
Source: Nat Commun. 2025 Feb 24;16:1938. doi: 10.1038/s41467-025-57164-3 (PMC11850632; doi:10.1038/s41467-025-57164-3)
Supplement: Supplementary file 4 — Source Data [file 41467_2025_57164_MOESM4_ESM.zip › 483419_2_related_ms_10310584_srdf1s.xlsx]

## Sheet: Fig 1j
Figure 1j
	nub>	GFP	faf RNAi 55GD	faf RNAi KK	faf RNAi 79GD	faf isoC	ft, GFP	ft, faf RNAi 55GD	ft, faf RNAi KK	ft, faf RNAi 79GD	ft, faf isoC	ft RNAi, GFP	ft RNAi, faf RNAi 55GD	ft RNAi, faf isoC
	Relative area	97.9578	98.6659	101.826	103.75	95.9646	82.9916	91.2084	92.4344	92.1304	67.2048	110.97	116.736	102.308
		99.7425	97.4681	104.239	99.4012	89.3847	80.422	94.3539	92.5363	92.3557	60.91	108.727	116.318	104.097
		97.1017	101.434	105.251	100.25	83.8485	81.0585	97.6372	94.0288	91.3007	72.6189	111.279	119.476	101.219
		99.4253	97.5177	99.6212	103.144	95.4212	80.9003	94.226	93.5338	92.8029	68.743	112.839	119.403	100.553
		98.036	102.042	102.756	99.1477	95.3391	76.804	97.9763	90.1472	92.5459	72.9299	107.273	110.643	103.516
		104.018	101.359	102.725	103.269	94.841	82.128	98.5152	93.5834	93.1916	67.8641	105.887	116.811	109.709
		101.665	99.8387	104.217	102.752	92.0395	84.5548	99.8031	88.5453	89.0931	63.2977	100.252	114.016	101.688
		98.6373	101.699	103.379	101.47	95.3711	83.317	98.1744	90.2158	94.035	65.2159	107.63	114.284	101.788
		99.7833	102.677	103.27	102.591	94.0429	82.4219	91.6143	93.9388	92.1831	66.9017	104.908	115.284	105.215
		96.0159	101.055	104.54	100.874	96.3313	83.7646	94.4883	97.1136	94.5981	70.3673	106.197	114.042	101.284
		101.287	101.956	104.294	100.849	95.4884	83.7251	94.4457	95.9628	89.5543	64.9546	109.725	114.668	106.126
		99.8457	99.0972	105.635	100.802	85.9292	82.4671	90.7358	99.4302	92.7493	67.1863	106.93	119.207	107.021
		103.236	99.666	103.211	101.419	97.3965	86.6553	90.3726	92.3887	87.9418	66.8451	111.813	113.883	104.668
		97.1149	100.519	101.463	100.272	93.5316	81.2943	95.1585	95.755	87.3172	68.1074	107.596	115.09	108.046
		103.843	99.0542	101.236	101.257	95.1717	82.9608	94.6209	93.4323	91.2436	63.3575	111.426	105.737	102.308
		98.8969	99.4701	101.869	100.374	95.1392	81.1437	95.5736	92.2516	88.6266	65.8985		122.333	113.081
		100.055	100.375	100.719	99.7179	96.207	83.1462	91.1544	94.4435	87.0374	64.5957		118.879	109.826
		98.9228	101.72	106.017	101.511	94.2287	83.2261	90.2281	88.432	87.7714	68.4962		104.146	105.272
		103.225	102.953	103.497	100.405	95.4647	83.4528	89.2073	91.1456	93.4947	68.2045		112.202	103.181
		100.131	101.664	105.862	102.225	95.8807	79.7728	92.9984	92.8367	88.1439	65.5554		118.63
		99.9876	102.297	104.824		93.9493	79.5703	99.4996	91.165	93.135	72.5644		119.364
		101.072	101.435	105.291		95.5113	77.8625	94.3995	94.4219	88.7531	73.8294		122.015
			98.528	102.606		91.3578	80.5011	94.8629	91.4926	88.4478	67.3651		103.267
			101.651	99.4183		98.8372	82.4008	92.3162	93.1319	91.1544			111.058
			101.134	101.926		97.0407	82.5088	95.8082	84.1599	91.8554			115.698
				105.062		97.3613	83.802	90.2632	96.4337				119.181
				103.032		96.9212		89.2753	88.5791				119.305
				98.8442		93.9247			97.4048				116.376
				101.333		92.3136			93.0822				118.938
						94.6025							119.376
						93.7139							121.025
													117.89
													122.751
													116.043
													107.139
													110.847
													113.781
													110.816
													113.088
													111.105
													115.435
													113.568
													113.438
													109.995
													105.532
													114.702
													114.256
	n	22	25	29	20	31	26	27	29	25	23	15	47	19

## Sheet: Fig 1k
Figure 1k
	nub>	GFP	faf RNAi 55GD	faf RNAi KK	faf RNAi 79GD	faf isoC	ft, GFP	ft, faf RNAi 55GD	ft, faf RNAi KK	ft, faf RNAi 79GD	ft, faf isoC	ft RNAi, GFP	ft RNAi, faf RNAi 55GD	ft RNAi, faf isoC
	PD/AP ratio	2.0475	1.97935	1.9992	2.02237	2.0325	1.78737	1.7381	1.77193	1.70761	1.77511	1.69299	1.67842	1.7678
		2.01751	2.0301	1.99763	2.03234	2.03033	1.7261	1.71195	1.7501	1.72139	1.68497	1.76703	1.54494	1.68909
		2.03014	1.99362	2.0066	2.05169	1.99702	1.87756	1.73496	1.78195	1.73749	1.78672	1.71015	1.49573	1.67582
		2.05823	2.00184	1.99201	2.04936	2.06834	1.80062	1.73137	1.80332	1.72573	1.82331	1.70658	1.65577	1.68336
		2.03563	2.02323	2.02384	2.03814	2.07346	1.7852	1.71514	1.73882	1.72434	1.8539	1.74846	1.69757	1.67784
		2.02722	1.99287	1.97536	2.00309	2.04352	1.84898	1.72689	1.79469	1.73496	1.81552	1.75594	1.51408	1.69803
		2.04332	2.00618	1.99071	2.01568	2.05475	1.8336	1.67383	1.81967	1.71745	1.70053	1.78998	1.73546	1.6944
		2.05711	1.99541	1.98923	2.04983	2.08538	1.7399	1.71775	1.76322	1.74431	1.74088	1.68202	1.63151	1.69053
		2.0466	2.00992	2.00094	2.05779	2.08232	1.84223	1.73653	1.75069	1.75063	1.82237	1.77157	1.59373	1.6589
		2.10122	2.0155	2.00997	2.04966	2.06157	1.78672	1.72071	1.73935	1.70708	1.99341	1.73143	1.6858	1.66589
		2.0259	2.00503	1.99471	2.03027	2.05725	1.79757	1.73703	1.72564	1.74304	1.78042	1.75091	1.61693	1.71208
		2.06189	2.03007	1.98146	2.05846	2.07943	1.7802	1.76882	1.74945	1.72865	1.78271	1.74977	1.63137	1.73432
		2.04874	1.99453	2.00839	2.04421	2.06015	1.73747	1.70444	1.73445	1.71453	1.77364	1.78945	1.64322	1.66205
		2.05491	1.96461	1.98143	2.03974	1.98786	1.80327	1.72683	1.73865	1.78113	1.8601	1.73225	1.63977	1.66398
		2.04076	2.00245	1.99171	2.03568	2.09371	1.85734	1.72833	1.76853	1.75702	1.76888	1.73023	1.552	1.69074
		2.05073	1.97732	1.99589	2.02069	2.06131	1.89945	1.73525	1.78129	1.73601	1.83496	1.66889	1.53461	1.67112
		2.04936	2.00633	1.98193	2.02173	2.07659	1.77988	1.69612	1.74846	1.75507	1.94125	1.68048	1.66301	1.64237
		2.02525	2.0035	2.00175	2.04756	2.05889	1.72697	1.79663	1.82263	1.73833	2.0399	1.69199	1.66685	1.70152
		2.06193	1.98493	1.93989	2.04903	2.01876	1.79249	1.72797	1.86914	1.73761	1.73534	1.75407	1.61181	1.69836
		2.0174	1.99912	1.984	2.05082	2.02236	1.78669	1.73689	1.77214	1.75032	2.01397	1.7919	1.65025
		2.02788	1.99198	2.01957		2.07617	1.75032	1.69888	1.76785	1.72141	1.97795	1.73184	1.64918
		2.03678	2.00193	2.01192		2.07362	1.78512	1.6803	1.75279	1.67955	1.78208	1.74244	1.65785
			2.00265	2.02027		2.04344	1.78243	1.69195	1.75169	1.74558	1.77501	1.72411	1.94844
			1.98626	2.02588		2.07132	1.844	1.73605	1.75119	1.73511		1.75599	1.73966
			1.99768	2.02556		2.03117	1.80694	1.72075	1.82635	1.73055		1.7493	1.6295
				1.99413		2.06784	1.79555	1.74296	1.78849				1.65514
				2.01598		2.07993		1.86792	1.7873				1.63751
				2.01804		2.02672			1.72998				1.69804
				2.01058		2.02034			1.78797				1.57389
						2.04441							1.61876
						2.07499							1.6212
													1.58164
													1.55976
													1.69493
													1.6043
													1.59088
													1.68633
													1.65312
													1.6744
													1.57215
													1.70399
													1.56149
													1.69641
													1.67679
													1.57943
													1.66309
													1.67931
	n	22	25	29	20	31	26	27	29	25	23	25	47	19

## Sheet: Fig 2h
Figure 2h
		w iso	ftGRV/ft8	ftGRV/ft8, fafF08	ftGRV/ft8, fafBX4	ftGRV/ft8, fafB3	ftGRV/ft8, fafBX3
	Relative area	85.3874	266.787	312.805	411.29	493.516	348.286
		114.408	341.186	380.035	282.513	387.261	354.86
		105.521	229.163	410.196	258.856	358.189	331.66
		108.428	252.235	367.936	278.801	335.679	336.035
		114.494	296.763	366.02	406.562	265.25	290.988
		106.462	220.543	314.655	370.247	263.374	271.53
		106.04	312.472	351.003	357.297	267.414	291.321
		105.988	256.975	373.768	288.559	308.296	274.953
		94.764	255.088	304.182		274.908	264.018
		80.679	223.678	339.782		297.283
		77.8273	279.349	283.822		295.614
			192.1	276.614		343.468
			240.287	274.738		347.753
			217.827	351.973
			237.601	355.579
			185.576	338.316
			188.394	327.375
				335.296
				315.576
				330.868
	n	11	17	20	8	13	9

## Sheet: Fig 3p
Figure 3p
	nub>	GFP	Ds	Ds, faf RNAi 79GD	Ds, faf RNAi KK	Ds, faf RNAi 55GD	Ds, faf isoC
	Relative area	99.7779	89.9733	82.1971	94.4088	95.5172	82.6756
		97.8874	85.1536	89.5056	96.3322	97.1373	83.3535
		99.2549	87.0584	93.1478	94.5222	91.5631	83.0061
		97.3644	91.0271	94.074	97.0071	94.7264	68.8719
		99.2856	87.9863	92.1268	96.8007	97.7927	79.5989
		97.5426	83.9976	85.1921	96.9781	91.6215	82.2819
		103.832	80.0163	87.6454	94.013	97.7027	82.7349
		101.853	87.3231	95.4579	93.2481	91.5804	72.6386
		98.221	84.6288	95.8862	98.4009	94.883	79.858
		99.3557	88.4842	88.319	98.0938	92.6784	81.9748
		96.4226	89.1526	92.3864	98.7747	97.3372	81.925
		101.461	89.8431	89.5363	99.6944	96.9465	85.016
		99.7014	88.4535	93.6301	94.841	92.8865	83.0732
		102.824	86.3536	91.6613	99.9566	90.3397	83.1385
		97.5119	87.571	88.7369	97.8883	92.6593	80.0228
		103.506	88.6763	91.1253	92.0675	99.0944	81.9722
		99.4466	89.3213	87.927	95.3532	98.4862	72.5763
		100.639	89.9599	92.5313	93.5189	90.7645	83.8121
		99.4556	84.7941		95.0071	91.2499
		102.58	83.3712		90.0641	90.3371
		100.259	87.1938		99.7779	96.1843
		100.253	87.8146		95.8732	92.7718
		101.566	89.0505		101.168	95.4955
			87.6973		99.1589	91.4818
			85.3245		97.1498	94.7865
					96.8626	97.9008
					97.6175	96.1492
					97.5011	98.3893
					93.9156	91.7288
					98.6934	96.6714
	n	23	25	18	30	30	18

## Sheet: Fig 3q
Figure 3q
	nub>	GFP	Dlish RNAi	Dlish RNAi, faf RNAi 55GD	Dlish RNAi, faf isoC	Dlish RNAi, ft	Dlish RNAi, ft, faf RNAi 55GD
	Relative area	100.909	95.9906	96.0867	84.9875	73.9933	90.2082
		98.7856	93.6941	102.556	89.15	69.5715	82.0761
		99.1562	93.9742	100.409	81.7289	74.049	87.862
		101.842	89.7836	100.741	85.3649	74.3664	86.245
		99.1898	93.2981	97.6476	86.936	74.3515	84.9493
		101.105	90.1793	96.5473	90.2541	70.3582	87.5976
		99.6895	91.6046	100.78	80.9665	67.615	88.3162
		98.6178	87.6444	97.9208	80.8352	72.9058	90.8354
		97.9183	95.1683	100.978	91.2587	69.3986	87.1153
		102.443	91.546	96.5027	77.506	72.777	92.5212
		99.6398	91.9888	97.5694	90.56	74.012	85.4375
		99.0699	92.9224	97.0458	86.4009	71.7372	95.7012
		101.24	94.4727	96.5932	88.5117	72.2892	82.0565
		99.3521	92.8723	103.767	91.7759	72.9084	82.5197
		101.56	85.6611	97.5384	87.6461	66.5645	89.7675
		97.8018	95.9566	100.151	88.5291	69.4857	89.708
		101.343	93.93	102.966	81.1943	70.5957	91.0611
		99.8412	94.3605	98.1036	89.0119	70.0781	90.1236
		98.5077	93.44	99.4052	84.2536	76.2141	86.8267
		101.989	94.0575	96.3485		71.919	85.0912
			94.2419	101.805		73.4608	82.7849
			95.6596	101.679		69.8439	95.6983
			92.7766	98.189		73.8063	95.4543
			94.2402	101.653		69.8707	96.0493
			89.8928	100.963		68.6005	89.8053
			95.6885	102.454		67.4174	88.8062
			95.6014			67.4727	88.1811
			89.9183			69.1249	83.0713
						69.7041
	n	20	28	26	19	29	28

## Sheet: Fig 3r
Figure 3q
	nub>	GFP	Fbxl7	Fbxl7, faf RNAi 55GD	Fbxl7, ft	Fbxl7, ft, faf RNAi 55GD
	Relative area	99.7779	68.3843	69.5878	70.8377	77.9134
		97.8874	71.5757	67.0168	68.1659	78.6493
		99.2549	65.7121	71.7422	65.8674	77.7365
		97.3644	68.8299	71.1967	68.0391	78.6138
		99.2856	64.6786	65.3439	69.2902	75.618
		97.5426	68.1105	63.3513	70.4379	76.7878
		103.832	69.6086	70.2329	73.3247	79.02
		101.853	69.2309	67.6372	73.557	80.4524
		98.221	66.6595	68.4475	64.9273	80.8625
		99.3557	69.0371	69.5943	72.2514	80.3122
		96.4226	67.7774	66.2875	67.5338	76.4646
		101.461	69.2232	69.4953	70.8294	76.0368
		99.7014	68.1758	66.188	67.465	77.6582
		102.824	68.2965	69.9781	65.5317	80.0864
		97.5119	64.4298	67.144	70.9164	76.5961
		103.506	67.074	69.2435	72.2614	76.2267
		99.4466	69.128	66.6106	73.0037	78.0583
		100.639	68.4462	69.9858	71.5294	76.3288
		99.4556	66.3247	67.8133	63.681	77.6214
		102.58	69.2288	67.3218	67.9967	76.7878
		100.259	68.3251	70.8891	72.5767	82.371
		100.253	68.6162	67.1713	73.6379	74.4422
		101.566	62.028	69.3244	66.4549	75.8693
			66.3126	68.1486	70.6482	76.5234
			64.5432	71.6285	67.3006	80.2569
			66.6163	71.7799		80.1894
			65.1904	67.3309		76.263
			68.6521	65.2765
				71.2469
				64.75
	n	23	28	30	25	27

## Sheet: Fig 4b
Figure 4b
	anti-HA (FLAG IP)						anti-FLAG (FLAG IP) - short exposure						anti-HA (lysate)							anti-Tubulin
							anti-FLAG (FLAG IP) - long exposure

## Sheet: Fig 4c
Figure 4c
	anti-HA								anti-FLAG								anti-Tubulin

## Sheet: Fig 4d
Figure 4d
	anti-HA						anti-FLAG					anti-Tubulin

## Sheet: Fig 5f
Figure 5f
	en>	GFP	hpo RNAi	faf RNAi	ft	ft, faf RNAi
	ex-lacZ P/A ratio	1.01381	1.26866	1.05834	0.774098	1.13505
		1.06144	0.983897	1.08287	0.666395	1.04558
		0.932321	1.3617	1.14875	0.722741	1.39081
		1.10448	1.20477	1.26095	0.64456	0.938122
		1.17395	1.11512	1.27931	0.627704	1.21334
		0.844272	1.29283	1.19813	0.803922	1.32416
		0.841276	1.17095	1.17229	0.898207	1.24354
		1.12695	1.29943	1.02056	0.900761	1.13583
		1.01671	1.17991	0.9968	0.919671	1.26482
		1.17583	1.19513	1.34502	0.803996	1.33116
		0.994271	1.25498	1.05678	0.823677	1.05967
			1.49851	1.14722	0.724019	0.975871
			1.1724			1.08564
						1.09674
						1.234
						1.16963
						1.30391
						1.0285
						1.1853
						0.977086
						1.07142
						1.11769
	n	11	13	12	12	22

[truncated: 23 more sheets: Fig 5l, Fig 6e, Fig 6j, Fig 6o, Fig 6t, Fig 7d, Fig 7e, Fig 7f, Fig 7g, Fig 7h, Fig 7i, Fig 7j, Fig 8e, Fig 8f, Fig 8i, Fig 8l, Fig 8o, Fig 9c, Fig 9d, Fig 9e …]
